# Supplementary material for: The Conservation of Low Complexity Regions in Bacterial Proteins Depends on the Pathogenicity of the Strain and Subcellular Location of the Protein
Source: Genes (Basel). 2021 Mar 22;12(3):451. doi: 10.3390/genes12030451 (PMC8004648; doi:10.3390/genes12030451)
Supplement: Supplementary file 1 [file genes-12-00451-s001.zip]

Archive with 8 entries (7 files):
- LCRstrains_SupplMaterial_v2/
- LCRstrains_SupplMaterial_v2/SupplFigS4.pdf
- LCRstrains_SupplMaterial_v2/SupplFigS5.pdf
- LCRstrains_SupplMaterial_v2/SupplFigS1.pdf
- LCRstrains_SupplMaterial_v2/SupplFigS3.pdf
- LCRstrains_SupplMaterial_v2/SupplFileS2.xls
- LCRstrains_SupplMaterial_v2/SupplFigS2_v2b.pdf
- LCRstrains_SupplMaterial_v2/SupplFileS1_v2.xls
