# Supplementary material for: The Conservation of Low Complexity Regions in Bacterial Proteins Depends on the Pathogenicity of the Strain and Subcellular Location of the Protein
Source: Genes (Basel). 2021 Mar 22;12(3):451. doi: 10.3390/genes12030451 (PMC8004648; doi:10.3390/genes12030451)
Supplement: Supplementary file 1 [file genes-12-00451-s001.zip › LCRstrains_SupplMaterial_v2/SupplFileS2.xls]

## Sheet: Sheet1
Code	Species1	Species2	Type	Mean_bit_all	RatioCBR	BitCBR	RatioPolyx	BitPolyx	RatioDomains	BitDomains
eco	eco1	eco2	strains	639.09	0.89	839.61	0.91	798.67	0.79	648.62
mpn	mpn1	mpn2	strains	714.26	0.94	902.7	0.87	975.77	0.83	722.38
bsu	bsu1	bsu2	strains	598.28	0.8	800.01	0.8	878.56	0.81	629.52
syn	syn1	syn2	strains	580.54	0.6	789.04	0.54	795.28	0.8	625.16
mtu	mtu1	mtu2	strains	541.53	0.79	667.71	0.75	663.95	0.91	574.93
bbu	bbu1	bbu2	strains	570.45	0.94	703.04	0.91	798.16	0.86	588.01
tth	tth1	tth2	strains	564.89	0.73	723.75	0.76	657.31	0.83	590.82
bac	bac1	bac2	strains	304.38	0.19	349.87	0.05	331.57	0.73	306.7
ctr	ctr1	ctr2	strains	712.95	0.88	952.51	0.89	903.57	0.85	751.74
fus	fus1	fus2	strains	389.94	0.34	438.69	0.16	487.32	0.73	437.34
pfl	pfl1	pfl2	strains	467.87	0.45	555.19	0.33	532.96	0.8	489.14
vba	vba1	vba2	strains	238.76	0.07	259.23	0.04	272.37	0.72	240.86
cph	cph1	cph2	strains	421.13	0.26	509.61	0.14	508.46	0.78	439.77
pba	pba1	pba2	strains	403.75	0.32	447.58	0.1	457.54	0.73	440.51
fba	fba1	fba2	strains	219.85	0.12	303.34	0.03	267.67	0.7	219.85
ype	ype1	ype2	strains	659.58	0.98	998.43	0.99	938.59	0.8	691.23
adh	adh1	adh2	strains	417.88	0.26	500.94	0.15	515.72	0.75	441.5
mes	mes1	mes2	strains	551.28	0.61	731.94	0.64	560.08	0.8	583.67
lfe	lfe1	lfe2	strains	636.83	0.82	742.33	0.84	788.88	0.89	701.14
aba	aba1	aba2	strains	243.11	0.17	278.26	0.04	278.38	0.72	244.66
epn	eco1	mpn1	species	200.56	0.03	251.43	0.02	289.67	0.8	200.56
ebs	eco1	bsu1	species	226.12	0.12	270.94	0.04	263.99	0.74	226.12
esy	eco1	syn1	species	214.06	0.16	263.28	0.07	255.15	0.72	214.06
emt	eco1	mtu1	species	210.8	0.06	236.54	0.02	252.59	0.71	210.8
ebb	eco1	bbu1	species	214.92	0.03	245.33	0.04	258.01	0.68	214.92
ett	eco1	tth1	species	205.85	0.1	248.13	0.03	231.63	0.71	205.85
eba	eco1	bac1	species	213.38	0.11	254.68	0.02	268.14	0.69	213.52
ect	eco1	ctr1	species	213.49	0.16	278.06	0.03	218.09	0.73	213.49
efu	eco1	fus1	species	210.33	0.14	298.33	0.06	272.72	0.69	210.33
epf	eco1	pfl1	species	273.95	0.22	307.98	0.09	301.35	0.74	273.67
evb	eco1	vba1	species	226.34	0.14	267.43	0.03	276.33	0.7	226.3
ecp	eco1	cph1	species	216.34	0.08	265.39	0.02	270.75	0.69	216.34
epb	eco1	pba1	species	216.84	0.06	249.26	0.02	274.14	0.71	216.85
efb	eco1	fba1	species	204.84	0.11	271.17	0.05	247.28	0.71	204.84
eyp	eco1	ype1	species	467.15	0.33	545.26	0.19	572.61	0.77	468.31
ead	eco1	adh1	species	215.28	0.12	285.7	0.04	263.71	0.72	215.06
eme	eco1	mes1	species	182.09	0.07	242.25	0	196.94	0.72	182.09
elf	eco1	lfe1	species	219.93	0.13	286.35	0.04	258.52	0.71	219.93
eab	eco1	aba1	species	220.59	0.09	273.36	0.03	261.46	0.72	220.59
mpnbsu	mpn1	bsu1	species	211.94	0.04	265.7	0	286.44	0.73	211.94
mpnsyn	mpn1	syn1	species	202.41	0.05	252.3	0	262.94	0.72	202.41
mpnmtu	mpn1	mtu1	species	193.64	0.05	193.33	0	236.11	0.74	193.64
mpnbbu	mpn1	bbu1	species	188.09	0.1	171.77	0	268.14	0.69	188.09
mpntth	mpn1	tth1	species	198.11	0.14	225.6	0.02	252.39	0.73	198.11
mpnbac	mpn1	bac1	species	183.63	0	194.26	0	241.41	0.7	183.63
mpnctr	mpn1	ctr1	species	189.74	0.07	222.2	0	226.41	0.68	189.74
mpnfus	mpn1	fus1	species	194.25	0.07	231.43	0.03	252.4	0.74	194.25
mpnpfl	mpn1	pfl1	species	170.08	0.03	200.7	0.03	194.97	0.77	170.08
mpnvba	mpn1	vba1	species	189.7	0.13	236.67	0	227.31	0.74	189.7
mpncph	mpn1	cph1	species	198.26	0.09	205.11	0.08	282.79	0.75	198.26
mpnpba	mpn1	pba1	species	180.95	0.05	197	0	213.84	0.69	180.95
mpnfba	mpn1	fba1	species	216.44	0.11	267.75	0.04	272.05	0.73	216.44
mpnype	mpn1	ype1	species	195.73	0.03	243.43	0	263.48	0.7	195.73
mpnadh	mpn1	adh1	species	191.61	0.03	202.23	0	258	0.68	191.61
mpnmes	mpn1	mes1	species	185.72	0.07	211.12	0	207.44	0.67	185.72
mpnlfe	mpn1	lfe1	species	208.16	0.09	272.53	0.03	266.45	0.7	208.16
mpnaba	mpn1	aba1	species	193.07	0.07	217.38	0	237.31	0.69	193.07
bsusyn	bsu1	syn1	species	223.38	0.1	254.15	0.05	245.94	0.74	223.34
bsumtu	bsu1	mtu1	species	209.03	0.04	249.66	0.02	253.2	0.76	209.03
bsubbu	bsu1	bbu1	species	209.44	0.09	242.79	0.03	255.64	0.74	209.44
bsutth	bsu1	tth1	species	222.68	0.12	267.74	0.05	260.49	0.73	222.68
bsubac	bsu1	bac1	species	209.31	0.06	234.91	0.05	242.12	0.71	209.31
bsuctr	bsu1	ctr1	species	220.5	0.12	274.47	0.04	222.21	0.71	220.5
bsufus	bsu1	fus1	species	222.38	0.18	290.38	0.05	287.52	0.74	222.38
bsupfl	bsu1	pfl1	species	203.83	0.12	230.73	0.05	239.32	0.74	203.52
bsuvba	bsu1	vba1	species	210.87	0.12	253.53	0.05	229.43	0.75	211.05
bsupch	bsu1	cph1	species	217.88	0.15	254.91	0.05	236.73	0.74	217.88
bsupba	bsu1	pba1	species	214.03	0.09	231.64	0.03	251.96	0.72	214.62
bsufba	bsu1	fba1	species	234.96	0.16	292.68	0.03	268.09	0.74	235.51
bsuype	bsu1	ype1	species	225.53	0.12	256.85	0.06	250.82	0.73	225.53
bsuadh	bsu1	adh1	species	205.98	0.07	253.43	0.04	234.8	0.73	206.18
bsumes	bsu1	mes1	species	193.02	0.2	227.83	0.01	186.1	0.76	193.02
bsulfe	bsu1	lfe1	species	213.55	0.12	249.68	0.04	245.85	0.74	213.55
bsuaba	bsu1	aba1	species	210.38	0.03	257.65	0.03	257.51	0.75	210.47
synmtu	syn1	mtu1	species	201.25	0.06	217.7	0.02	247.22	0.71	201.42
synbbu	syn1	bbu1	species	201.8	0.04	211.75	0	256.48	0.71	201.8
syntth	syn1	tth1	species	203.73	0.1	245.36	0.05	243.79	0.72	204.11
synbac	syn1	bac1	species	203.29	0.14	275.65	0.03	258.98	0.7	203.29
synctr	syn1	ctr1	species	204.07	0.14	253.97	0.06	228.67	0.71	204.07
synfus	syn1	fus1	species	234.64	0.1	298.08	0.05	326.75	0.73	234.64
synpfl	syn1	pfl1	species	200.67	0.08	237.85	0.07	226.3	0.73	200.95
synvba	syn1	vba1	species	213.96	0.14	263.07	0.04	266.81	0.73	214.22
syncph	syn1	cph1	species	217.41	0.07	241.22	0.05	277.59	0.73	218.08
synpba	syn1	pba1	species	209.9	0.07	246.82	0.03	254.36	0.73	210.44
synfba	syn1	fba1	species	215.68	0.11	278.45	0.04	256.9	0.71	215.42
synype	syn1	ype1	species	224.05	0.15	263.87	0.05	244.9	0.71	224.24
synadh	syn1	adh1	species	200.37	0.13	254.12	0.07	261.12	0.72	200.76
synmes	syn1	mes1	species	171.61	0.19	272.28	0.02	220.92	0.69	171.61
synlfe	syn1	lfe1	species	218.31	0.12	278.31	0.05	258.37	0.75	218.8
synaba	syn1	aba1	species	210.66	0.07	239.59	0.05	254.63	0.73	211.14
mtubbu	mtu1	bbu1	species	208.29	0.02	202.84	0	226.02	0.7	208.29
mtutth	mtu1	tth1	species	200	0.11	211.65	0.03	222.02	0.72	200
mtubac	mtu1	bac1	species	185.5	0.04	192.36	0	219.27	0.69	185.5
mtuctr	mtu1	ctr1	species	201.83	0.08	213.95	0.02	213.84	0.71	201.83
mtufus	mtu1	fus1	species	202.97	0.06	218.63	0.02	241.98	0.72	202.97
mtupfl	mtu1	pfl1	species	186.65	0.11	208.2	0.01	216.29	0.72	186.78
mtuvba	mtu1	vba1	species	200.36	0.09	223	0.02	236.1	0.73	200.53
mtucph	mtu1	cph1	species	201.61	0.05	217.57	0.02	250.6	0.73	201.73
mtupba	mtu1	pba1	species	204.24	0.16	228.57	0.03	239.65	0.71	204.46
mtufba	mtu1	fba1	species	199.35	0.04	237.64	0.02	229.84	0.68	199.35
mtuype	mtu1	ype1	species	203.23	0.06	218.99	0.02	232.09	0.71	203.23
mtuadh	mtu1	adh1	species	194.39	0.05	227.82	0.02	245.76	0.71	194.59
mtumes	mtu1	mes1	species	166.09	0.05	168.39	0.03	182.06	0.7	166.09
mtulfe	mtu1	lfe1	species	198.99	0.04	209.82	0.02	231.16	0.74	199.39
mtuaba	mtu1	aba1	species	199.29	0.17	223.93	0.03	237.64	0.74	199.86
bbutth	bbu1	tth1	species	208.69	0.09	221.22	0.01	251.84	0.71	208.69
bbubac	bbu1	bac1	species	205.53	0.06	190.44	0.02	256.3	0.69	205.53
bbuctr	bbu1	ctr1	species	219.25	0.09	203.99	0	238.85	0.71	219.25
bbufus	bbu1	fus1	species	199.38	0.11	211.36	0.02	276.42	0.71	199.38
bbupfl	bbu1	pfl1	species	181.81	0.02	194.94	0.03	187.28	0.71	181.81
bbuvba	bbu1	vba1	species	217.2	0.11	221.82	0.03	263.17	0.7	217.92
bbucph	bbu1	cph1	species	212.81	0.1	220.31	0.03	272.3	0.75	212.81
bbupba	bbu1	pba1	species	219.67	0.04	226.8	0	296.83	0.7	219.67
bbufba	bbu1	fba1	species	206.09	0.06	253.02	0.03	251.01	0.69	206.09
bbuype	bbu1	ype1	species	215.48	0.04	228.73	0.04	263.58	0.7	215.48
bbuadh	bbu1	adh1	species	224.08	0.1	230.21	0.01	282.84	0.67	224.08
bbumes	bbu1	mes1	species	190.14	0	194.48	0	185.79	0.67	190.14
bbulfe	bbu1	lfe1	species	213.12	0.06	216.96	0.05	308.43	0.71	213.12
bbuaba	bbu1	aba1	species	212.92	0.04	246.44	0.01	290.86	0.7	212.92
tthbac	tth1	bac1	species	193.97	0.04	226.91	0.01	226.97	0.71	193.97
tthctr	tth1	ctr1	species	195.71	0.16	248.28	0.03	214.9	0.7	195.71
tthfus	tth1	fus1	species	213.94	0.16	271.99	0.05	276.55	0.71	214.05
tthpfl	tth1	pfl1	species	185.46	0.14	214.6	0.03	209.2	0.72	185.46
tthvba	tth1	vba1	species	204.63	0.14	261.25	0.05	246.75	0.72	204.83
tthcph	tth1	cph1	species	209.67	0.12	246.01	0.02	253.51	0.74	209.86
tthpba	tth1	pba1	species	207.56	0.11	232.75	0.03	249.55	0.69	207.56
tthfba	tth1	fba1	species	205.47	0.1	279.32	0.02	252.67	0.73	205.47
tthype	tth1	ype1	species	207.68	0.13	261.06	0.03	247.43	0.72	207.83
tthadh	tth1	adh1	species	202.57	0.09	253.92	0.01	253.45	0.73	202.77
tthmes	tth1	mes1	species	185.94	0.12	201.33	0.02	218.76	0.73	186.24
tthlfe	tth1	lfe1	species	211.34	0.1	238.38	0.05	251.29	0.73	211.34
tthaba	tth1	aba1	species	212.02	0.11	240.62	0.04	245.82	0.73	212.17
bacctr	bac1	ctr1	species	203.52	0.06	222.22	0.02	239.55	0.7	203.52
bacfus	bac1	fus1	species	197.2	0.17	250.13	0.03	232.29	0.7	196.8
bacpfl	bac1	pfl1	species	182.41	0.11	198.74	0.03	199.89	0.71	182.41
bacvba	bac1	vba1	species	218.26	0.14	265.04	0.02	268.56	0.72	218.26
baccph	bac1	cph1	species	228	0.17	286.06	0.01	286.71	0.69	228.74
bacpba	bac1	pba1	species	207.74	0.06	233.24	0.02	246.65	0.71	207.96
bacfba	bac1	fba1	species	213.52	0.11	269.56	0.01	259.6	0.72	213.52
bacype	bac1	ype1	species	214.78	0.16	270.58	0.01	264.36	0.74	214.78
bacadh	bac1	adh1	species	273.44	0.2	312.91	0.04	346	0.71	275.29
bacmes	bac1	mes1	species	193.25	0.12	203.49	0	202.33	0.7	193.25
baclfe	bac1	lfe1	species	199.62	0.12	232.24	0.05	245.62	0.67	199.62
bacaba	bac1	aba1	species	214.59	0.03	263.38	0.01	246.57	0.68	214.25
ctrfus	ctr1	fus1	species	205.86	0.12	257.11	0.06	238.28	0.71	205.86
ctrpfl	ctr1	pfl1	species	189.47	0.15	240.33	0.05	202.05	0.73	189.47
ctrvba	ctr1	vba1	species	228.09	0.13	283.6	0.02	243.76	0.69	228.55
ctrcph	ctr1	cph1	species	219.89	0.07	283.3	0.05	276.58	0.7	219.89
ctrpba	ctr1	pba1	species	208.59	0.09	260.53	0.02	252.08	0.72	208.59
ctrfba	ctr1	fba1	species	203.19	0.12	281.16	0.06	226.89	0.74	203.19
ctrype	ctr1	ype1	species	211.61	0.12	238.48	0.03	225.9	0.74	211.61
ctradh	ctr1	adh1	species	218.21	0.14	281.75	0.05	260.46	0.63	218.21
ctrmes	ctr1	mes1	species	188.22	0.07	231.09	0	174.49	0.69	188.22
ctrlfe	ctr1	lfe1	species	217	0.16	275.16	0.03	221.18	0.72	217
ctraba	ctr1	aba1	species	214.01	0.06	257.24	0.02	220.76	0.73	214.01
fuspfl	fus1	pfl1	species	189.35	0.1	221.66	0.05	239.97	0.73	189.84
fusvba	fus1	vba1	species	211.61	0.16	288.69	0.03	271.46	0.72	211.61
fuscph	fus1	cph1	species	207.15	0.14	271.44	0.05	259.91	0.74	207.74
fuspba	fus1	pba1	species	204.68	0.08	242.62	0.05	261.32	0.72	204.68
fusfba	fus1	fba1	species	213.89	0.25	310.72	0.05	240.33	0.71	213.89
fusype	fus1	ype1	species	210.76	0.18	294.81	0.05	268.65	0.69	210.76
fusadh	fus1	adh1	species	194.94	0.16	243.26	0.07	268.03	0.71	194.94
fusmes	fus1	mes1	species	197.97	0.15	284.1	0	223.83	0.73	197.97
fuslfe	fus1	lfe1	species	216.47	0.15	294.05	0.04	268.47	0.73	216.47
fusaba	fus1	aba1	species	212.38	0.07	242.22	0.03	268.98	0.71	212.64
pflvba	pfl1	vba1	species	192.11	0.18	226.31	0.05	212.17	0.72	192.53
pflcph	pfl1	cph1	species	193.06	0.07	210.18	0.02	226.85	0.74	192.95
pflpba	pfl1	pba1	species	188.71	0.15	230.53	0.02	225.03	0.72	189.04
pflfba	pfl1	fba1	species	177.55	0.07	233.33	0.03	195.02	0.72	177.55
pflype	pfl1	ype1	species	273.73	0.21	306.19	0.08	295.27	0.76	274.15
pfladh	pfl1	adh1	species	193.07	0.12	228.2	0.04	230.13	0.73	193.07
pflmes	pfl1	mes1	species	162.85	0.03	189.05	0	154.68	0.7	162.85
pfllfe	pfl1	lfe1	species	192.58	0.09	214.89	0.03	213.45	0.73	192.78
pflaba	pfl1	aba1	species	193.3	0.11	224.81	0.05	228.85	0.73	193.39
vbacph	vba1	cph1	species	233.41	0.17	301.51	0.05	284.76	0.73	235.01
vbapba	vba1	pba1	species	246.84	0.1	279.03	0.03	291.1	0.71	247.91
vbafba	vba1	fba1	species	206.52	0.2	272.11	0.01	247.53	0.72	206.52
vbaype	vba1	ype1	species	228.47	0.15	267	0.04	267.61	0.72	228.24
vbaadh	vba1	adh1	species	217.65	0.13	297.9	0.04	267.22	0.71	217.65
vbames	vba1	mes1	species	177.02	0.15	226.01	0.02	173.9	0.71	177.4
vbalfe	vba1	lfe1	species	213.35	0.15	280.77	0.06	249.16	0.75	213.49
vbaaba	vba1	aba1	species	212.51	0.08	262.33	0.04	252.62	0.71	213.32
cphpba	cph1	pba1	species	220.4	0.07	253.37	0.02	262.91	0.73	221.39
cphfba	cph1	fba1	species	218.36	0.1	268.51	0.02	277.05	0.68	218.36
cphype	cph1	ype1	species	213.92	0.1	247.24	0.03	265.31	0.73	213.92
cphadh	cph1	adh1	species	230.68	0.15	291.68	0.03	271.18	0.74	231.54
cphmes	cph1	mes1	species	185.78	0.17	252.25	0.07	232.13	0.73	186.17
cphlfe	cph1	lfe1	species	211.54	0.15	269.94	0.02	258.78	0.75	212.47
cphaba	cph1	aba1	species	217.72	0.05	261.06	0.04	278.2	0.74	217.92
pbafba	pba1	fba1	species	198.02	0.09	227.72	0.02	232.63	0.71	198.02
pbaype	pba1	ype1	species	221.24	0.08	267.31	0.03	280.45	0.7	221.24
pbaadh	pba1	adh1	species	212.61	0.09	249.9	0.01	261.2	0.72	213.71
pbames	pba1	mes1	species	178.4	0	212.16	0.01	199.03	0.67	178.81
pbalfe	pba1	lfe1	species	209.95	0.04	257.35	0.03	256.05	0.69	210.38
pbaaba	pba1	aba1	species	214.12	0.11	243.75	0.03	246.55	0.71	214.49
fbaype	fba1	ype1	species	206.93	0.11	280.3	0.05	226.14	0.69	206.93
fbaadh	fba1	adh1	species	197.01	0.09	270.54	0.06	235.89	0.7	197.17
fbames	fba1	mes1	species	177.83	0.13	253.94	0.02	219.26	0.74	177.83
fbalfe	fba1	lfe1	species	210.08	0.12	310.9	0	245.59	0.71	210.08
fbaaba	fba1	aba1	species	201.25	0.06	248.29	0.02	260.25	0.71	201.56
ypeadh	ype1	adh1	species	215.56	0.16	274.21	0.04	250.52	0.73	215.44
ypemes	ype1	mes1	species	181.52	0.09	240.43	0	197.81	0.71	181.52
ypelfe	ype1	lfe1	species	216.32	0.11	243.48	0.02	236.52	0.69	216.32
ypeaba	ype1	aba1	species	219.24	0.09	259.87	0.02	248.7	0.72	219.24
adhmes	adh1	mes1	species	178.53	0.08	248.68	0	189.99	0.68	179.02
adhlfe	adh1	lfe1	species	209.28	0.13	260.22	0.01	264.66	0.69	209.7
adhaba	adh1	aba1	species	215.04	0.08	266.79	0.03	259.14	0.73	216.19
meslfe	mes1	lfe1	species	176.16	0.13	229.23	0	201.65	0.72	176.16
mesaba	mes1	aba1	species	171.42	0.02	201.14	0.01	185.44	0.7	171.78
lfeaba	lfe1	aba1	species	227.26	0.07	263.99	0.04	271.92	0.71	227.67
