# Supplementary material for: The Conservation of Low Complexity Regions in Bacterial Proteins Depends on the Pathogenicity of the Strain and Subcellular Location of the Protein
Source: Genes (Basel). 2021 Mar 22;12(3):451. doi: 10.3390/genes12030451 (PMC8004648; doi:10.3390/genes12030451)
Supplement: Supplementary file 1 [file genes-12-00451-s001.zip › LCRstrains_SupplMaterial_v2/SupplFileS1_v2.xls]

## Sheet: Hoja1
Phylum	Code	Strain	Taxonomic_ID	Nr. Proteins	Pathogenic?	Host	Gram
Proteobacteria	eco1	Escherichia coli K-12 substr. MG1655	83333	4391	N	-	-
	eco2	Escherichia coli servovar O157:H7 str. Sakai	83334	5062	Y	Human	-
Tenericutes	mpn1	Mycoplasma pneumoniae (strain ATCC 29342 / M129)	272634	686	Y	Mammals	Gram-negative bacterium without outer membrane
	mpn2	Mycoplasma pneumoniae (strain ATCC 15531 / DSM 22911 / NBRC 14401 / NCTC 10119 / FH)	722438	629	Y	Mammals	Gram-negative bacterium without outer membrane
Firmicutes	bsu1	Bacillus subtilis subsp. spizizenii (strain TU-B-10)	1052585	4226	N	-	+
	bsu2	Bacillus subtilis subsp. spizizenii (strain ATCC 23059 / NRRL B-14472 / W23)	655816	4053	N	-	+
Cyanobacteria	syn1	Synechocystis sp. (strain PCC 6803 / Kazusa)	1111708	3507	N	-	-
	syn2	Synechocystis sp. (strain PCC 6714)	1147	3794	N	-	-
Actinobacteria	mtu1	Mycobacterium tuberculosis (strain ATCC 25618 / H37Rv)	83332	3993	Y	Mammals	Gram-positive bacterium with outer membrane
	mtu2	Mycobacterium tuberculosis CAS/NITR204	1310114	3927	Y	Mammals	Gram-positive bacterium with outer membrane
Spirochaetes	bbu1	Borrelia burgdorferi (strain ATCC 35210 / B31 / CIP 102532 / DSM 4680)	224326	1290	Y	Ticks, vertebrates	-
	bbu2	Borrelia burgdorferi (strain ZS7)	445985	1223	Y	Ticks, vertebrates	-
Deinococcus-Thermus	tth1	Thermus thermophilus (strain HB8 / ATCC 27634 / DSM 579)	300852	2227	N	-	-
	tth2	Thermus thermophilus (strain SG0.5JP17-16)	762633	2327	N	-	-
Bacteroidetes	bac1	Bacteroides sp. CAG:1060 (Strain: MGS:1060)	1262734	1576	N	-	-
	bac2	Bacteroides sp. CAG:144 (Strain: MGS:144)	1262736	2103	N	-	-
Chlamydiae	ctr1	Chlamydia trachomatis (strain D/UW-3/Cx)	272561	895	Y	Human	-
	ctr2	Chlamydia trachomatis L2/434/Bu(i)	1263406	910	Y	Human	-
Fusobacteria	fus1	Fusobacterium sp. CAG:815 (Strain: MGS:815)	1262901	1820	Y	Human	-
	fus2	Fusobacterium sp. CAG:439 (Strain: MGS:439)	1262899	2311	Y	Human	-
Proteobacteria	pfl1	Pseudomonas fluorescens ABAC62	1230466	4179	N	-	-
	pfl2	Pseudomonas fluorescens (strain F113)	1114970	5837	N	-	-
Verrucomicrobia	vba1	Verrucomicrobia bacterium S94	2488809	3458	N	-	-
	vba2	Verrucomicrobia bacterium LW23	2161867	4752	N	-	-
Chlorobi	cph1	Chlorobium phaeobacteroides (strain BS1)	331678	2434	N	-	-
	cph2	Chlorobium phaeobacteroides (strain DSM 266)	290317	2579	N	-	-
Planctomycetes	pba1	Planctomycetes bacterium MalM25	2527998	3738	N	-	-
	pba2	Planctomycetes bacterium Mal64	2527991	3893	N	-	-
Firmicutes	fba1	Firmicutes bacterium M10-2	1235796	2256	N	-	+
	fba2	Firmicutes bacterium I2511	2048547	3312	N	-	+
Proteobacteria	ype1	Yersinia pestis (Strain: CO-92 / Biovar Orientalis)	632	3909	Y	Fleas, mammals	-
	ype2	Yersinia pestis biovar Orientalis str. PEXU2	547046	4464	Y	Fleas, mammals	-
Bacteroidetes	adh1	Adhaeribacter sp. HMF7616	2072847	5268	N	-	-
	adh2	Adhaeribacter sp. M2	2607655	3831	N	-	-
Thermotogae	mes1	Mesotoga sp. SC_4PWA21	1487952	1273	N	-	-
	mes2	Mesotoga sp. SC_3PWM13N19	1487951	1662	N	-	-
Nitrospirae	lfe1	Leptospirillum ferriphilum (strain ML-04)	1048260	2450	N	-	-
	lfe2	Leptospirillum ferriphilum YSK	1441628	2257	N	-	-
Acidobacteria	aba1	Acidobacteria bacterium AB60	1230846	5367	N	-	-
	aba2	Acidobacteria bacterium SCN 69-37	1660160	3784	N	-	-
